# Supplementary material for: The impact of vegetation regeneration succession on soil carbon composition and enzyme activity in the southwestern karst region
Source: PeerJ. 2026 Apr 14;14:e21125. doi: 10.7717/peerj.21125 (PMC13089225; doi:10.7717/peerj.21125)
Supplement: Supplemental Information 1 [file peerj-14-21125-s001.zip › Data/Data.xlsx]

## Sheet: Data
name	Group	CAT	DHA	BG	CBH	EC	DOC	SOC	MAOC	POC	MBC	TN	TP	PH	DOC/SOC	MAOC/SOC	POC/SOC	MBC/SOC
Grassland stage 1	GS	8.9113	6.3054	21.8964	19.3834	25.3	0.1978	17.3779	11.3724	3.8221	1.204	1.0842	0.3842	8	0.0113823	0.654417	0.21994	0.10587
Grassland stage 2	GS	8.8563	8.6169	22.4537	20.6752	25.85	0.1366	14.0629	9.8246	3.4898	0.805	1.3276	0.4172	8.02	0.0097135	0.698618	0.248156	0.0819372
Grassland stage 3	GS	9.6513	7.3124	21.3215	18.1493	26.45	0.2157	19.1663	12.7153	3.63	1.5166	0.9735	0.3527	8.13	0.0112541	0.66342	0.189395	0.119274
Grassland stage 4	GS	9.353	6.4913	22.1876	19.8267	24.2	0.3252	31.7648	10.5382	2.5529	1.6658	1.1682	0.3387	7.94	0.0102377	0.331757	0.0803688	0.158073
Grassland stage 5	GS	9.9856	7.7934	21.4329	20.5128	24.1	0.446	32.6411	13.2847	3.4139	1.432	1.2541	0.3118	7.92	0.0136638	0.406993	0.104589	0.107793
Grassland stage 6	GS	8.493	8.1867	22.6754	18.7356	22.75	0.4081	28.9444	11.9365	2.5817	1.2472	1.0927	0.4518	7.54	0.0140994	0.412394	0.0891951	0.104486
Grassland stage 7	GS	6.4762	7.9762	24.9823	21.2841	15.4	0.275	23.9539	10.2178	2.3622	1.3968	1.3164	0.5148	6.35	0.0114804	0.426561	0.0986144	0.136703
Grassland stage 8	GS	7.315	7.5345	24.1657	17.9432	14.2	0.2947	28.4986	14.1629	2.7327	1.225	1.2815	0.4614	6.1	0.0103409	0.496968	0.0958889	0.0864936
Grassland stage 9	GS	6.8935	6.4651	24.3782	19.7613	20.35	0.3176	25.8719	11.6473	2.3591	1.3124	1.0463	0.4293	7.08	0.0122759	0.450191	0.0911839	0.112678
Grassland stage 10	GS	6.8935	8.2729	23.5641	20.6395	32.45	0.1655	14.3333	8.4729	2.2802	0.4134	1.1825	0.4626	9.06	0.0115465	0.591134	0.159084	0.0487909
Grassland stage 11	GS	8.7261	9.2907	22.0763	18.2578	33.15	0.1862	12.8454	8.7154	1.9681	0.796	1.2573	0.3329	9.21	0.0144955	0.678484	0.153214	0.0913326
Grassland stage 12	GS	6.9159	9.3268	24.2315	21.0941	33.8	0.0972	15.1484	15.0382	2.9443	0.4918	0.9814	0.2924	9.51	0.00641652	0.992725	0.194364	0.0327034
Grassland stage 13	GS	7.8966	9.8251	22.8936	19.3865	31.45	0.2466	19.4763	10.8364	2.9956	1.0834	1.3452	0.3073	8.86	0.0126615	0.556389	0.153807	0.0999779
Grassland stage 14	GS	8.9988	9.5214	21.5218	20.8147	28.9	0.1935	16.1238	11.5271	2.389	0.9214	1.1943	0.3239	8.4	0.0120009	0.714912	0.148166	0.0799334
Grassland stage 15	GS	7.1667	8.1728	23.2741	17.8259	34.1	0.1371	17.037	9.6382	1.7872	0.5422	1.2267	0.4873	9.19	0.00804719	0.565722	0.104901	0.0562553
Shrubland stage 1	SS	3.4315	5.0595	24.6257	22.5736	38.65	0.8214	26.2464	16.5273	3.1025	2.7642	1.6438	0.6127	8.68	0.0312957	0.629698	0.118207	0.167251			S
Shrubland stage 2	SS	4.3894	5.1844	24.2389	24.1863	38.4	0.6707	21.6274	14.2738	2.3237	2.0804	1.7845	0.5854	8.65	0.0310116	0.659987	0.107442	0.14575
Shrubland stage 3	SS	3.2706	7.3632	25.1763	21.3947	41.2	0.629	24.2138	18.3627	3.2056	2.6242	1.5297	0.5418	9.25	0.0259769	0.758357	0.132387	0.142909
Shrubland stage 4	SS	4.0148	6.2669	24.2054	23.9562	46.7	0.8072	43.4855	25.7284	3.9566	3.2442	1.8943	0.5683	10.69	0.0185625	0.591655	0.0909867	0.126094
Shrubland stage 5	SS	3.6415	5.6979	24.5327	20.7148	45.9	0.8121	27.0637	19.1735	2.6573	3.2112	1.4956	0.5273	10.33	0.030007	0.708458	0.0981869	0.167481
Shrubland stage 6	SS	3.5828	3.5769	25.3147	24.3214	46.25	0.4688	39.7067	17.4286	2.5527	2.0218	1.9327	0.5127	10.52	0.0118066	0.438933	0.0642889	0.116005
Shrubland stage 7	SS	4.9335	4.3378	23.6824	22.9731	40.15	0.5441	28.2419	15.0372	2.5364	2.2574	1.7582	0.4816	8.85	0.0192657	0.532443	0.0898098	0.150121
Shrubland stage 8	SS	4.6791	5.8783	24.1432	21.6452	39.5	0.6067	21.4219	13.2841	1.7707	1.2462	1.5731	0.5183	8.33	0.0283215	0.620118	0.0826584	0.0938114
Shrubland stage 9	SS	3.4752	3.9793	25.2673	23.5689	41.75	0.7081	23.2912	14.1729	2.2399	1.4274	1.6549	0.5427	8.83	0.030402	0.608509	0.0961694	0.100713
Shrubland stage 10	SS	4.7918	3.4913	24.2138	21.8247	42.3	0.6005	35.4401	17.9362	3.2447	1.512	1.8375	0.4838	8.83	0.0169441	0.506099	0.0915545	0.0842988
Shrubland stage 11	SS	3.45	2.5753	25.7865	24.2931	38.55	0.5783	36.9094	12.8364	1.8007	1.2302	1.5289	0.4549	8.18	0.0156681	0.347781	0.048787	0.0958368
Shrubland stage 12	SS	5.1175	2.8945	23.9746	22.0516	38.2	0.7891	37.6362	21.5271	3.248	2.156	1.7436	0.4892	8.11	0.0209665	0.571979	0.0862999	0.100153
Shrubland stage 13	SS	5.3562	4.6293	23.5218	23.7824	43.8	0.7631	24.938	15.9364	2.7405	2.148	1.6283	0.4719	9.18	0.0305999	0.639041	0.109893	0.134786
Shrubland stage 14	SS	5.0553	3.1566	24.3576	21.4392	44.1	0.8593	28.5421	16.8271	2.12	2.3574	1.9124	0.4913	9.19	0.0301064	0.589554	0.0742762	0.140095
Shrubland stage 15	SS	4.5339	3.3609	24.7239	24.1578	44.5	0.3422	31.8447	19.7364	2.8634	1.578	1.5695	0.5051	9.19	0.0107459	0.61977	0.0899176	0.0799538
Forest stage 1	FS	4.7813	2.1296	26.0127	26.9283	62.4	0.4366	48.2267	20.1735	2.4555	2.8066	2.4865	0.7572	7.66	0.00905308	0.418306	0.0509158	0.139123
Forest stage 2	FS	4.993	2.8374	25.1239	25.3517	59.65	0.4721	52.7164	17.5271	1.9202	2.2946	2.7531	0.7317	7.01	0.00895547	0.332479	0.0364251	0.130917
Forest stage 3	FS	3.8351	3.8882	25.6431	27.4629	59.5	0.4455	52.2792	22.3627	2.8577	2.5914	2.5947	0.7662	7	0.00852155	0.427755	0.0546623	0.11588
Forest stage 4	FS	3.7447	2.6562	25.4368	24.8316	52.65	0.4759	36.3965	19.2738	1.8663	4.1972	2.3682	0.7593	5.94	0.0130754	0.529551	0.0512769	0.217767
Forest stage 5	FS	3.9103	2.2692	25.7294	27.9584	53.2	0.5024	39.3664	23.4729	2.6933	2.6316	2.9187	0.7427	6	0.0127622	0.596267	0.0684162	0.112112
Forest stage 6	FS	2.0673	1.1459	27.6523	25.7431	48.9	0.6062	41.0105	21.0382	2.2139	3.7866	2.6754	0.7738	5.07	0.0147816	0.512995	0.0539837	0.179987
Forest stage 7	FS	3.9693	1.933	25.5349	28.3652	68.45	0.7607	33.5888	18.3624	1.6959	2.0878	2.8319	0.7517	8.15	0.0226474	0.546682	0.05049	0.1137
Forest stage 8	FS	4.6791	1.3124	24.8524	24.9518	69.1	0.6531	32.81	24.7153	2.9069	1.6168	2.5268	0.7658	8.24	0.0199055	0.753286	0.088598	0.065417
Forest stage 9	FS	3.4752	1.701	26.3145	27.6145	68.7	0.4228	35.5819	17.2846	1.7394	1.66	2.3962	0.7884	8.11	0.0118824	0.485769	0.0488844	0.0960392
Forest stage 10	FS	4.7918	1.6507	24.7683	26.2873	63.85	0.7148	36.8436	18.9365	2.4826	2.7234	2.7584	0.7681	7.09	0.0194009	0.51397	0.0673821	0.143817
Forest stage 11	FS	3.45	1.8259	25.8263	28.9416	64.3	0.6366	32.587	15.7284	4.8926	3.7548	2.4893	0.7305	7.13	0.0195354	0.482659	0.15014	0.238727
Forest stage 12	FS	5.1175	2.2121	24.2157	24.7529	65.6	0.6593	36.5929	17.3629	1.8615	3.2976	2.6127	0.8102	7.29	0.0180172	0.474488	0.0508705	0.189922
Forest stage 13	FS	5.3562	2.9576	23.7462	27.3261	64.8	0.5062	36.3866	19.4724	2.1788	2.1392	2.8763	0.8357	7.16	0.0139117	0.535153	0.0598792	0.109858
Forest stage 14	FS	5.0553	2.6646	24.3851	25.8634	65.9	0.5341	39.5491	20.5382	1.8625	2.675	2.5149	0.7949	7.25	0.0135047	0.519309	0.0470934	0.130245
Forest stage 15	FS	4.5339	1.021	26.5217	26.5147	66.35	0.6138	37.8406	24.0382	2.4743	2.898	2.957	0.8847	7.26	0.0162207	0.635249	0.0653874	0.120558
